# Supplementary material for: Physiological Differences in Sebum Composition in Regularly Menstruating Healthy Women
Source: J Dermatol. 2025 Aug 28;52(11):1638–47. doi: 10.1111/1346-8138.17908 (PMC12592595; doi:10.1111/1346-8138.17908)
Supplement: Supplementary file 5 — Figure S5: Box plots of sebum‐type branched and odd‐chain FFAs (A); SFAs and MUFAs (B); epidermal type long‐chain FFAs and cholesterol (C). Data were analyzed using MatLab (version 8.6.0 release R2015b; The Mathworks, Natick, MA) and Python custom scripts that leveraged the scikit‐learn library. Continuous variables were represented as median values with confidence intervals or mean ± standard deviation (SD). Kruskal‐Wallis test was used to assess significance among the FP, OP, ELP, and LLP phases. Data represent the centred amounts (μg) of lipid species. Differences were considered statistically significant with p ≤ 0.05 (*p < 0.05, **p < 0.005). [file JDE-52-1638-s006.zip]

Archive with 3 entries (3 files):
- Supplementary S5B R1 24-7-25.tif
- Supplementary S5C R1 24-7-25.tif
- Supplementary S5A R1 24-7-25.tif
