# Supplementary material for: Physiological Differences in Sebum Composition in Regularly Menstruating Healthy Women
Source: J Dermatol. 2025 Aug 28;52(11):1638–47. doi: 10.1111/1346-8138.17908 (PMC12592595; doi:10.1111/1346-8138.17908)
Supplement: Supplementary file 7 — Table S1: Pooled quantitative data of lipids from both sites and the OP and ELP. (A) Averaged μg/tape for each lipid, except vitamin E expressed as ng/tap, represented in the ranking of the oily‐to‐dry ratio in Figure S2; (B) Weight/weight percentage (%) of the major lipid classes. [file JDE-52-1638-s001.xlsx]

## Sheet: Supplementary Table S1A-B
		Average	Average	Standard deviation	Standard deviation
A	Variable	Low Sebometry group	High Sebometry group	Low Sebometry group	High Sebometry group	p-values
	11Me-C13:0	0.0144	0.0811	0.0129	0.0594	1.52881e-15
	12Me-C14:0	0.0711	0.506	0.0655959	0.422311	9.21464e-14
	13Me-C15:0	0.706	0.875	0.68195	0.552059	0.145276
	14Me-C16:0	0.0719	0.465	0.0567445	0.373123	3.44455e-14
	15Me-C17:0	0.0185	0.032	0.00949105	0.0159601	3.75541e-08
	10Me-C13:0	0.0288	0.141	0.0156444	0.0842735	2.68735e-20
	11Me-C14:0	0.0137	0.0241	0.00848671	0.0100999	4.14895e-09
	12Me-C15:0	0.107	0.486	0.0896442	0.357652	2.42231e-14
	13Me-C16:0	0.0352	0.18	0.0196272	0.160481	2.38887e-11
	14Me-C17:0	0.248	0.376	0.0440576	0.110719	5.15653e-15
	C12:0	3.55	4.92	0.77059	1.43731	4.23238e-11
	C14:0	9.17	15.8	2.07778	6.04318	1.48149e-14
	C16:0	13.7	29.9	3.45429	14.1201	8.22948e-16
	C18:0	10	11.3	1.57519	2.41904	5.81998e-05
	C20:0	0.148	0.231	0.0449499	0.0949708	3.81213e-09
	C22:0	0.106	0.159	0.0317102	0.0686889	7.50667e-08
	C13:0	0.0535	0.102	0.0342549	0.0635895	2.23031e-07
	C15:0	0.378	2.1	0.253986	1.44883	5.04352e-17
	C17:0	0.149	0.421	0.0542963	0.236	6.13122e-16
	C19:0	0.132	0.122	0.463977	0.0688159	0.723114
	C21:0	0.473	0.419	0.548633	0.0726618	0.528532
	C23:0	0.198977	0.2181	0.0228443	0.0265384	2.55171e-05
	C14:1	0.0650224	0.397351	0.0571082	0.344949	1.63259e-12
	C16:1	0.725809	4.74884	0.551374	4.47736	3.32185e-11
	C17:1	0.0723021	0.372822	0.0526205	0.269343	2.81203e-15
	C18:1	1.70705	4.29136	0.880652	2.55316	2.09698e-12
	C20:1	0.0239851	0.0817734	0.0266207	0.0538851	1.69799e-12
	C18:2	1.93349	2.20795	0.26999	0.297643	2.11072e-07
	C20:2	1.9191	1.85984	1.69743	1.17493	0.699279
	FAOH C16:0	0.186138	0.277565	0.171371	0.559367	0.394374
	FAOH C18:0	0.548476	0.608318	0.595711	0.990235	0.906193
	Cholesterol	1.97876	2.3221	0.687822	0.618385	0.00145227
	Vitamin E	0.0173071	0.0256753	0.00476292	0.0079235	2.05077e-11
	Squalene	24.9726	42.9006	13.4959	17.6099	2.31056e-10
	Total DGs	1.76563	4.01586	0.465149	2.1371	4.41065e-14
	Total TGs	45.0629	58.1224	15.1573	15.5073	6.99277e-08
	Total WEs	27.8284	43.6329	9.45731	10.6352	1.32674e-15
	C16:1/C16:0	4.86714	13.4865	2.45684	6.56714	2.16386e-18
	C17:1/C17:0	44.4841	81.8796	15.3275	21.0547	6.51489e-23
	C18:1/C18:0	16.7024	37.029	7.84028	17.271	6.49032e-15
		Average	Average	SD	SD
B	Weight/weight %	Low Sebometry group	High Sebometry group	Low Sebometry group	High Sebometry group	p-values
	FFAs	32.2	34.9	7.7	8.46	0.0482499
	TGs	30.1	25.3	4.53	5.99	1.07017e-06
	WEs	18.5	18.6	2.72	2.14	0.87676
	Squalene	16	18	4.98	5.54	0.0291582
	Cholesterol	1.38	1.01	0.48	0.256	5.52934e-08
