# Supplementary material for: Physiological Differences in Sebum Composition in Regularly Menstruating Healthy Women
Source: J Dermatol. 2025 Aug 28;52(11):1638–47. doi: 10.1111/1346-8138.17908 (PMC12592595; doi:10.1111/1346-8138.17908)
Supplement: Supplementary file 8 — Appendix S1: List of target sebum lipids with technical and analytical details. [file JDE-52-1638-s004.xlsx]

## Sheet: Authentic standards
Appendix 1.
Class	Class abbreviation	Supplier	Systematic name	Common name	Synonyms	Elemental formulae	MW	[M+TMS]	[M+TMS-15]
Isobranched FA	ibr FA	LARODAN	11-Methyldodecanoic acid	11-Methyl lauric acid	11Me-C13:0	C13H26O2	214.193	286.193	271.193
Isobranched FA	ibr FA	LARODAN	12-Methyltridecanoic acid	(+)-Isomyristic acid	12Me-C14:0	C14H28O2	228.209	300.209	285.209
Isobranched FA	ibr FA	LARODAN	13-Methyltetradecanoic acid	Isopentadecylic acid	13Me-C15:0	C15H30O2	242.225	314.225	299.225
Isobranched FA	ibr FA	LARODAN	14-Methylpentadecanoic acid	Isopalmitic acid	14Me-C16:0	C16H32O2	256.24	328.24	313.24
Isobranched FA	ibr FA	LARODAN	15-Methylhexadecanoic acid	Isomargaric acid	15Me-C17:0	C17H34O2	270.256	342.256	327.256
Anteisobranched FA	aibr FA	LARODAN	10-Methyldodecanoic acid		10Me-C13:0	C13H26O2	214.193	286.193	271.193
Anteisobranched FA	aibr FA	LARODAN	11-Methyltridecanoic acid		11Me-C14:0	C14H28O2	228.209	300.209	285.209
Anteisobranched FA	aibr FA	LARODAN	12-Methyltetradecanoic acid		12Me-C15:0	C15H30O2	242.225	314.225	299.225
Anteisobranched FA	aibr FA	LARODAN	13-Methylpentadecanoic acid		13Me-C16:0	C16H32O2	256.24	328.24	313.24
Anteisobranched FA	aibr FA	LARODAN	14-Methylhexadecanoic acid	Anteisomargaric acid	14Me-C17:0	C17H34O2	270.256	342.256	327.256
Straigh chain, even	even FA	LARODAN	Dodecanoic acid	Lauric acid	C12:0	C12H24O2	200.178	272.178	257.178
Straigh chain, even	even FA	LARODAN	Tetradecanoic acid	Myristic acid	C14:0	C14H28O2	228.209	300.209	285.209
Straigh chain, even	even FA	LARODAN	Hexadecanoic acid	Palmitic acid	C16:0	C16H32O2	256.24	328.24	313.24
Straigh chain, even	even FA	LARODAN	Octadecanoic acid	Stearic acid	C18:0	C18H36O2	284.272	356.272	341.272
Straigh chain, even	even FA	LARODAN	Eicosanoic acid	Arachidic acid	C20:0	C20H40O2	312.303	384.303	369.303
Straigh chain, even	even FA	LARODAN	Docosanoic acid	Behenic acid	C22:0	C22H44O2	340.334	412.334	397.334
Straigh chain, odd	odd FA	LARODAN	Tridecanoic acid		C13:0	C13H26O2	214.193	286.193	271.193
Straigh chain, odd	odd FA	LARODAN	Pentadecanoic acid		C15:0	C15H30O2	242.225	314.225	299.225
Straigh chain, odd	odd FA	LARODAN	Heptadecanoic acid	Margarinic acid	C17:0	C17H34O2	270.256	342.256	327.256
Straigh chain, odd	odd FA	LARODAN	Nonadecanoic acid		C19:0	C19H38O2	298.287	370.287	355.287
Straigh chain, odd	odd FA	LARODAN	Heneicosanoic acid		C21:0	C21H42O2	326.318	398.318	383.318
Straigh chain, odd	odd FA	LARODAN	Tricosanoic acid		C23:0	C23H46O2	354.35	426.35	411.35
Monounsaturated	MUFA	LARODAN	9Z-Tetradecenoic acid	Myristoleic acid	C14:1	C14H26O2	226.193	298.193	283.193
Monounsaturated	MUFA	LARODAN	6Z-Hexadecenoic acid	Sapienic acid	C16:1n-10	C16H30O2	254.225	326.225	311.225
Monounsaturated	MUFA	LARODAN	9Z-Hexadecenoic acid	cis-9-palmitoleic acid	C16:1n-7	C16H30O2	254.225	326.225	311.225
Monounsaturated	MUFA	LARODAN	9Z-octadecenoic acid	Oleic acid	C18:1n-9	C18H34O2	282.256	354.256	339.256
Monounsaturated	MUFA	LARODAN	9Z-Eicosenoic acid	cis-Gadoleic acid	C20:1n-11	C20H38O2	310.287	382.287	367.287
Polyunsaturated	PUFA	LARODAN	9Z,12Z-Octadecadienoic acid	Linoleic acid	C18:2n-6,9	C18H32O2	280.24	352.24	337.24
Polyunsaturated	PUFA	Cayman Chemical	11,14-Eicosadienoic acid		C20:2n-6,9	C20H36O2	308.272	380.272	365.272
Fatty alcohol	FAOH	TRC	1-Hexadecanol	Cetyl alcohol	FAOH C16:0	C16H34O	242.261	314.261	299.261
Fatty alcohol	FAOH	TRC	Octadecan-1-ol	Stearyl alcohol	FAOH C18:0	C18H38O	270.292	342.292	327.292
		TRC	Squalene	Squalene	Squalene	C30H50	410.391	410.391
		SIGMA-ALDRICH	α-tocopherol	Vitamin E	Vitamin E	C29H50O2	430.381	502.381	487.381
		TRC	Cholest-5-en-3β-ol	Cholesterol	Cholesterol	C27H46O	386.355	458.355	443.355
Deuterated ISTD	iSTD	Cayman Chemical	[2H]17-Octadecenoic acid	[2H]17-Oleic acid	d17OA	C18H17D17O2	299.566	371.566	356.566
Deuterated ISTD	iSTD	TRC	[2H]6-Squalene		d6Squalene	C30H44D6	416.75	NA	NA
Deuterated ISTD	iSTD	C/D/N Isotopes	[2H]6-Cholesterol		d6Cholesterol	C27H40D6O	392.7	464.7	449.7
Deuterated ISTD	iSTD	C/D/N Isotopes	[2H]5-Trihexadecanoate	[2H]5-Tripalmitine	d5TG(48:0)	C51H93D5O6	807.33	NA	NA
Legend
NA= not applicable
TMS= trimethyl silyl derivative
